# Supplementary material for: Predictors of tuberculosis mortality among patients on treatment: A retrospective cohort study at a rural general hospital in Zambia
Source: PLoS One. 2026 Jun 24;21(6):e0345056. doi: 10.1371/journal.pone.0345056 (PMC13293434; doi:10.1371/journal.pone.0345056)
Supplement: S2 File — (XLSX) [file pone.0345056.s002.xlsx]

## Sheet: TB DATA COLLECTION 1
Sex/1.Male,2.female	sex_diff_pos_hiv_male_death	sex_diff_pos_hiv_fm_death	Age	employement_1	Patient type	Patient type/New	Patient type/Relapse	Patient type/Transfer in	Patient type/Treatment Failure	Patient type/Treatement after loss to follow up	Diagnosis:	Dxbac/clinical	Diagnosis:/Bacteriological	Diagnosis:/Clinical	If bacteriologically confirmed	If bacteriologically confirmed/X-pert	If bacteriologically confirmed/Smear	If bacteriologically confirmed/Culture	If bacteriologically confirmed/LAM	If bacteriologically confirmed/Biopsy	If bacteriologically confirmed/Other	If X-pert done:	If X-pert done:/Yes	If X-pert done:/No	If Smear done:	If Smear done:/Yes	If Smear done:/No	If culture done:	If culture done:/Yes	If culture done:/No	If LAM done:	If LAM done:/Yes	If LAM done:/No	If biopsy done	If biopsy done/Yes	If biopsy done/No	If other, Specify:	HIV status	HIV status/Postive	HIV_status_code	HIV status/Negative	If HIV positive; CD4	Weight start (Kg)	Weight end (Kg)	TB type:	TB type:/DS-TB	TB type:/DR-TB	TB type:/MDR-TB	TB type:/XDR-TB
2	0	0	28	formal	Transfer in	0	0	1	0	0	Bacteriological	1	1	0	X-pert	1	0	0	0	0	0	Yes	1	0	No	0	1	No	0	1	No	0	1	No	0	1		Negative	0	2	1		60	64	DS-TB	1	0	0	0
1	0	0	31	formal	Transfer in	0	0	1	0	0	Bacteriological	1	1	0	X-pert	1	0	0	0	0	0	Yes	1	0													Cxr	Postive	1	1	0		50	57	DS-TB	1	0	0	0
2	0	0	35	formal	Relapse	0	1	0	0	0	Bacteriological	1	1	0	Smear	0	1	0	0	0	0	No	0	1	Yes	1	0	No	0	1	No	0	1	No	0	1	Cxr	Postive	1	1	0		56		DS-TB	1	0	0	0
1	1	0	67	formal	New	1	0	0	0	0	Clinical	2	0	1								No	0	1	No	0	1	No	0	1	No	0	1	No	0	1	Cxr	Postive	1	1	0		47		DS-TB	1	0	0	0
1	0	0	40	informal	New	1	0	0	0	0	Bacteriological	1	1	0	Smear	0	1	0	0	0	0	No	0	1	No	0	1	No	0	1	No	0	1	No	0	1	Cxr	Postive	1	1	0		59	65	DS-TB	1	0	0	0
1	0	0	43	informal	New	1	0	0	0	0	Clinical	2	0	1								No	0	1	No	0	1	No	0	1	No	0	1	No	0	1		Negative	0	2	1		40		DS-TB	1	0	0	0
1	0	0	47	formal	New	1	0	0	0	0	Clinical	2	0	1								No	0	1	No	0	1	No	0	1	No	0	1	No	0	1		Negative	0	2	1		71		DS-TB	1	0	0	0
1	0	0	43	formal	New	1	0	0	0	0	Bacteriological	1	0	1	Smear	0	1	0	0	0	0	No	0	1	No	0	1	No	0	1	No	0	1	No	0	1		Negative	0	2	1		52	66	DS-TB	1	0	0	0
1	0	0	22	formal	New	1	0	0	0	0	Bacteriological	1	1	0	Smear	0	1	0	0	0	0	No	0	1	No	0	1	No	0	1	No	0	1	No	0	1		Negative	0	2	1		56	66	DS-TB	1	0	0	0
2	0	1	40	formal	New	1	0	0	0	0	Bacteriological	1	1	0	X-pert	1	1	0	0	0	0	Yes	1	0	Yes	1	0	No	0	1	No	0	1	No	0	1		Postive	1	1	0		36		DS-TB	1	0	0	0
1	0	0	70	informal	New	1	0	0	0	0	Bacteriological	1	1	0	X-pert	1	0	0	0	0	0	Yes	1	0	No	0	1	No	0	1	No	0	1	No	0	1		Negative	0	2	1		52	53	DS-TB	1	0	0	0
1	0	0	45	informal	Relapse	0	1	0	0	0	Bacteriological	1	1	0	Smear	0	1	0	0	0	0	No	0	1	Yes	1	0	No	0	1	No	0	1	No	0	1		Negative	0	2	1		63	69	DS-TB	1	0	0	0
2	0	0	36	formal	New	1	0	0	0	0	Bacteriological	1	1	0	X-pert	1	0	0	0	0	0	Yes	1	0	No	0	1	No	0	1	No	0	1	No	0	1		Postive	1	1	1		63	69	DS-TB	1	0	0	0
2	0	0	50	informal	New	1	0	0	0	0	Bacteriological	1	1	0	Smear	0	1	0	0	0	0	No	0	1	Yes	1	0	No	0	1	No	0	1	No	0	1		Negative	0	2	1		44		DS-TB	1	0	0	0
1	0	0	40	informal	Relapse	0	1	0	0	0	Bacteriological	1	1	0	X-pert	1	0	0	0	0	0	Yes	1	0	No	0	1	No	0	1	No	0	1	No	0	1		Negative	0	2	1		54	50	DS-TB	1	0	0	0
2	0	0	34	informal	Relapse	0	1	0	0	0	Clinical	2	0	1								No	0	1	No	0	1	No	0	1	No	0	1	No	0	1		Postive	1	1	0		40		DS-TB	1	0	0	0
2	0	0	40	informal	New	1	0	0	0	0	Bacteriological	1	1	0	X-pert	1	0	0	0	0	0	Yes	1	0	No	0	1	No	0	1	No	0	1	No	0	1		Negative	0	2	1		43	50	DS-TB	1	0	0	0
1	1	0	36	informal	New	1	0	0	0	0	Clinical	2	0	1								No	0	1	No	0	1	No	0	1	No	0	1	No	0	1		Postive	1	1	0		52		DS-TB	1	0	0	0
2	0	0	30	informal	New	1	0	0	0	0	Bacteriological	1	1	0	X-pert Smear	1	1	0	0	0	0	Yes	1	0	Yes	1	0	No	0	1	No	0	1	No	0	1		Negative	0	2	1		68	73	DS-TB	1	0	0	0
2	0	0	40	informal	New	1	0	0	0	0	Bacteriological	1	1	0	X-pert Smear	1	1	0	0	0	0	Yes	1	0	Yes	1	0	No	0	1	No	0	1	No	0	1		Negative	0	2	1		46	48	DS-TB	1	0	0	0
1	0	0	62	informal	New	1	0	0	0	0	Bacteriological	1	1	0	Smear	0	1	0	0	0	0	No	0	1	No	0	1	No	0	1	No	0	1	No	0	1		Postive	1	1	0		42		DS-TB	1	0	0	0
2	0	0	17	informal	New	1	0	0	0	0	Bacteriological	1	1	0	X-pert Smear	1	1	0	0	0	0	Yes	1	0	Yes	1	0	No	0	1	No	0	1	No	0	1		Negative	0	2	1		50	55	DS-TB	1	0	0	0
2	0	0	68	informal	Transfer in	0	0	1	0	0	Bacteriological	1	1	0	X-pert	1	0	0	0	0	0	Yes	1	0	No	0	1	No	0	1	No	0	1	No	0	1		Negative	0	2	1		61		DS-TB	1	0	0	0
2	0	0	55	informal	New	1	0	0	0	0	Bacteriological	1	1	0	X-pert	1	0	0	0	0	0	Yes	1	0	No	0	1	No	0	1	No	0	1	No	0	1		Negative	0	2	1		38		DS-TB	1	0	0	0
1	0	0	88	informal	New	1	0	0	0	0	Bacteriological	1	1	0	X-pert	1	0	0	0	0	0	Yes	1	0	No	0	1	No	0	1	No	0	1	No	0	1		Negative	0	2	1		47	53	DS-TB	1	0	0	0
2	0	0	46	informal	New	1	0	0	0	0	Bacteriological	1	1	0	X-pert	1	0	0	0	0	0	Yes	1	0	No	0	1	No	0	1	No	0	1	No	0	1		Postive	1	1	0		52	60	DS-TB	1	0	0	0
1	0	0	57	informal	New	1	0	0	0	0	Bacteriological	1	1	0	Smear	0	1	0	0	0	0	No	0	1	Yes	1	0	No	0	1	No	0	1	No	0	1		Negative	0	2	1		55	60	DS-TB	1	0	0	0
1	0	0	52	informal	New	1	0	0	0	0	Clinical	2	0	1								No	0	1	No	0	1	No	0	1	No	0	1	No	0	1		Negative	0	2	1		45		DS-TB	1	0	0	0
1	0	0	38	informal	New	1	0	0	0	0	Bacteriological	1	1	0	X-pert Smear	1	1	0	0	0	0	Yes	1	0	Yes	1	0	No	0	1	No	0	1	No	0	1		Postive	1	1	0		58	68	DS-TB	1	0	0	0
1	0	0	35	informal	New	1	0	0	0	0	Bacteriological	1	1	0	Smear	0	1	0	0	0	0	No	0	1	Yes	1	0	No	0	1	No	0	1	No	0	1		Negative	0	2	1		60		DS-TB	1	0	0	0
2	0	0	59	informal	New	1	0	0	0	0	Bacteriological	1	1	0	Smear	0	1	0	0	0	0	No	0	1	Yes	1	0	No	0	1	No	0	1	No	0	1		Negative	0	2	1		48	52	DS-TB	1	0	0	0
1	0	0	22	informal	New	1	0	0	0	0	Clinical	2	0	1								No	0	1	No	0	1	No	0	1	No	0	1	No	0	1		Postive	1	1	0		51	60	DS-TB	1	0	0	0
1	0	0	29	informal	New	1	0	0	0	0	Bacteriological	1	1	0	X-pert	1	0	0	0	0	0	Yes	1	0	No	0	1	No	0	1	No	0	1	No	0	1		Postive	1	1	0		52	62	DS-TB	1	0	0	0
1	0	0	35	informal	New	1	0	0	0	0	Bacteriological	1	1	0	X-pert	1	0	0	0	0	0	Yes	1	0	No	0	1	No	0	1	No	0	1	No	0	1		Postive	1	1	0		48		DS-TB	1	0	0	0
1	0	0	30	informal	New	1	0	0	0	0	Clinical	2	0	1	X-pert	1	0	0	0	0	0	Yes	1	0				No	0	1	No	0	1	No	0	1		Postive	1	1	0		58		DS-TB	1	0	0	0
1	0	0	38	informal	New	1	0	0	0	0	Bacteriological	1	1	0	X-pert	1	0	0	0	0	0	Yes	1	0	No	0	1	No	0	1	No	0	1	No	0	1		Negative	0	2	1		51		DS-TB	1	0	0	0
1	0	0	78	informal	New	1	0	0	0	0	Clinical	2	0	1								No	0	1	No	0	1	No	0	1	No	0	1	No	0	1		Negative	0	2	1		50		DS-TB	1	0	0	0
1	0	0	47	informal	New	1	0	0	0	0	Bacteriological	1	1	0	X-pert	1	0	0	0	0	0	Yes	1	0	No	0	1	No	0	1	No	0	1	No	0	1		Negative	0	2	1		50		DS-TB	1	0	0	0
1	0	0	35	informal	New	1	0	0	0	0	Bacteriological	1	1	0	X-pert	1	0	0	0	0	0	Yes	1	0	No	0	1	No	0	1	No	0	1	No	0	1		Negative	0	2	1		53	62	DS-TB	1	0	0	0
1	0	0	29	informal	New	1	0	0	0	0	Bacteriological	1	1	0	X-pert	1	0	0	0	0	0	Yes	1	0	No	0	1	No	0	1	No	0	1	No	0	1		Negative	0	2	1		59		DS-TB	1	0	0	0
1	1	0	38	informal	Relapse	0	1	0	0	0	Bacteriological	1	1	0	X-pert	1	0	0	0	0	0	Yes	1	0	No	0	1				No	0	1	No	0	1		Postive	1	1	0		54		DS-TB	1	0	0	0
1	0	0	38	informal	New	1	0	0	0	0	Bacteriological	1	1	0	X-pert	1	0	0	0	0	0	Yes	1	0	No	0	1	No	0	1	No	0	1	No	0	1		Negative	0	2	1		61		DS-TB	1	0	0	0
1	0	0	37	informal	Relapse	0	1	0	0	0	Bacteriological	1	1	0	X-pert	1	0	0	0	0	0				No	0	1	No	0	1	No	0	1	No	0	1		Negative	0	2	1		56	57	DS-TB	1	0	0	0
1	0	0	19	informal	New	1	0	0	0	0	Bacteriological	1	1	0	Smear	0	1	0	0	0	0	Yes	1	0	No	0	1	No	0	1	No	0	1	No	0	1		Negative	0	2	1		50		DS-TB	1	0	0	0
1	0	0	70	informal	New	1	0	0	0	0	Bacteriological	1	1	0	Smear	0	1	0	0	0	0	No	0	1	Yes	1	0	No	0	1	No	0	1	No	0	1		Negative	0	2	1		47		DS-TB	1	0	0	0
1	0	0	33	informal	Transfer in	0	0	1	0	0	Bacteriological	1	1	0	Smear	0	1	0	0	0	0	No	0	1	Yes	1	0	No	0	1	No	0	1	No	0	1		Negative	0	2	1		61		DS-TB	1	0	0	0
2	0	0	37	informal	New	1	0	0	0	0	Bacteriological	1	1	0	X-pert	1	0	0	0	0	0	Yes	1	0	No	0	1	No	0	1	No	0	1	No	0	1		Postive	1	1	0		47		DS-TB	1	0	0	0
1	0	0	33	informal	New	1	0	0	0	0	Bacteriological	1	1	0	X-pert Smear	1	1	0	0	0	0	Yes	1	0	Yes	1	0	No	0	1	No	0	1	No	0	1		Postive	1	1	0		81		DS-TB	1	0	0	0
1	0	0	21	informal	New	1	0	0	0	0	Clinical	2			X-pert	1	0	0	0	0	0	Yes	1	0	No	0	1	No	0	1	No	0	1	No	0	1		Negative	0	2	1		57		DS-TB	1	0	0	0
2	0	0	38	informal	New	1	0	0	0	0	Clinical	2	0	1	Smear	0	1	0	0	0	0	No	0	1	Yes	1	0	No	0	1	No	0	1	No	0	1		Negative	0	2	1		46	58	DS-TB	1	0	0	0
1	0	0	29	informal	Transfer in	0	0	1	0	0	Clinical	2			X-pert	1	0	0	0	0	0	Yes	1	0	No	0	1	No	0	1	No	0	1	No	0	1		Negative	0	2	1		41		DS-TB	1	0	0	0
1	0	0	34	informal	New	1	0	0	0	0	Clinical	2	0	1								No	0	1	No	0	1	No	0	1	No	0	1	No	0	1		Negative	0	2	1		56		DS-TB	1	0	0	0
1	0	0	34	informal	New	1	0	0	0	0	Clinical	2	0	1								No	0	1	No	0	1	No	0	1	No	0	1	No	0	1		Negative	0	2	1		56		DS-TB	1	0	0	0
1	0	0	49	informal	New	1	0	0	0	0	Bacteriological	1	1	0	X-pert	1	0	0	0	0	0	Yes	1	0	No	0	1	No	0	1	No	0	1	No	0	1		Negative	0	2	1		53		DS-TB	1	0	0	0
2	0	0	26	informal	New	1	0	0	0	0	Bacteriological	1	1	0	X-pert Smear	1	1	0	0	0	0	Yes	1	0	Yes	1	0	No	0	1	No	0	1	No	0	1		Postive	1	1	0		46	52	DS-TB	1	0	0	0
2	0	0	24	informal	New	1	0	0	0	0	Clinical	2	0	1								No	0	1	Yes	1	0	No	0	1	No	0	1	No	0	1		Negative	0	2	1		39	41	DS-TB	1	0	0	0
2	0	0	59	informal	Transfer in	0	0	1	0	0	Clinical	2	0	1								No	0	1	No	0	1	No	0	1	No	0	1	No	0	1		Postive	1	1	0		65	67	DS-TB	1	0	0	0
2	0	0	29	informal	Transfer in	0	0	1	0	0	Clinical	2	0	1								No	0	1	No	0	1	No	0	1	No	0	1	No	0	1		Negative	0	2	1		49	54	DS-TB	1	0	0	0
1	1	0	29	informal	New	1	0	0	0	0	Clinical	2	0	1								No	0	1	No	0	1	No	0	1	No	0	1	No	0	1		Postive	1	1	0		44		DS-TB	1	0	0	0
1	0	0	30	informal	New	1	0	0	0	0	Bacteriological	1	1	1	X-pert	1	0	0	0	0	0	Yes	1	0	No	0	1	No	0	1	No	0	1	No	0	1		Negative	0	2	1		50	49	DS-TB	1	0	0	0
2	0	0	45	informal	New	1	0	0	0	0	Clinical	2	0	1	Other	0	0	0	0	0	1				No	0	1	No	0	1	No	0	1	No	0	1		Postive	1	1	0		120		DS-TB	1	0	0	0
1	0	0	25	informal	New	1	0	0	0	0	Bacteriological	1	1	1								Yes	1	0	No	0	1	No	0	1	No	0	1	No	0	1		Negative	0	2	1		63	68	DS-TB	1	0	0	0
1	0	0	30	informal	Relapse	0	1	0	0	0	Bacteriological	1	1	0	X-pert	1	0	0	0	0	0	Yes	1	0	No	0	1	No	0	1	No	0	1	No	0	1		Negative	0	2	1		67	71	DS-TB	1	0	0	0
2	0	0	73	informal	New	1	0	0	0	0	Bacteriological	1	1	1	X-pert	1	0	0	0	0	0	Yes	1	0	No	0	1	No	0	1	No	0	1	No	0	1		Negative	0	2	1		52		DS-TB	1	0	0	0
2	0	0	31	informal	New	1	0	0	0	0	Clinical	2	0	1								No	0	1	No	0	1	No	0	1	No	0	1	No	0	1		Postive	1	1	0		54		DS-TB	1	0	0	0
1	0	0	49	informal	Relapse	0	1	0	0	0	Clinical	2	0	1	Other	0	0	0	0	0	1	No	0	1	No	0	1	No	0	1	No	0	1	No	0	1		Postive	1	1	0		59	57	DS-TB	1	0	0	0
1	0	0	36	formal	New	1	0	0	0	0												No	0	1	No	0	1	No	0	1	No	0	1	No	0	1		Negative	0	2	1		46		DS-TB	1	0	0	0
1	0	0	56	informal	New	1	0	0	0	0	Clinical	2	0	1								No	0	1	No	0	1	No	0	1	Yes	1	0	No	0	1		Negative	0	2	1		51	49	DS-TB	1	0	0	0
2	0	0	25	informal	Transfer in	0	0	1	0	0	Clinical	2	0	1								No	0	1	No	0	1	No	0	1	No	0	1	No	0	1		Postive	1	1	0		32	48	DS-TB	1	0	0	0
1	0	0	34	formal	New	1	0	0	0	0	Clinical	2	0	1								No	0	1	No	0	1	No	0	1	No	0	1	No	0	1		Negative	0	2	1		68	72	DS-TB	1	0	0	0
2	0	0	73	informal	New	1	0	0	0	0	Bacteriological	1	1	1	X-pert	1	0	0	0	0	0	Yes	1	0	No	0	1	No	0	1	No	0	1	No	0	1		Negative	0	2	1		65	67	DS-TB	1	0	0	0
1	0	0	25	informal	New	1	0	0	0	0	Clinical	2	0	1	Other	0	0	0	0	0	1	No	0	1	No	0	1	No	0	1	No	0	1	No	0	1				3			71		DS-TB	1	0	0	0
2	0	0	64	informal	New	1	0	0	0	0	Bacteriological	1	1	1	Smear	0	1	0	0	0	0	No	0	1	Yes	1	0	No	0	1	No	0	1	No	0	1		Negative	0	2	1		54		DS-TB	1	0	0	0
1	0	0	31	informal	New	1	0	0	0	0	Bacteriological	1	1	0								Yes	1	0	No	0	1	No	0	1	No	0	1	No	0	1		Negative	0	2	1		50		DS-TB	1	0	0	0
1	0	0	36	informal	New	1	0	0	0	0	Bacteriological	1	1	0	X-pert	1	0	0	0	0	0	Yes	1	0	No	0	1	No	0	1	No	0	1	No	0	1		Negative	0	2	1		54		DS-TB	1	0	0	0
1	0	0	61	informal	New	1	0	0	0	0	Bacteriological	1	1	0	X-pert	1	0	0	0	0	0	Yes	1	0	No	0	1	No	0	1	No	0	1	No	0	1		Negative	0	2	1		74	70	DS-TB	1	0	0	0
2	0	0	57	informal	New	1	0	0	0	0	Bacteriological	1	1	1	X-pert	1	0	0	0	0	0	Yes	1	0	No	0	1	No	0	1	No	0	1	No	0	1		Negative	0	2	1		84		DS-TB	1	0	0	0
1	0	0	26	informal	New	1	0	0	0	0	Bacteriological	1	1	0	Smear	0	1	0	0	0	0	No	0	1	Yes	1	0	No	0	1	No	0	1	No	0	1		Negative	0	2	1		48		DS-TB	1	0	0	0
1	0	0	38	informal	New	1	0	0	0	0	Bacteriological	1	1	0	Smear	0	1	0	0	0	0	No	0	1	Yes	1	0	No	0	1	No	0	1	No	0	1		Negative	0	2	1		64		DS-TB	1	0	0	0
1	0	0	22	informal	Transfer in	0	0	1	0	0	Bacteriological	1	1	0	X-pert	1	0	0	0	0	0	Yes	1	0	No	0	1	No	0	1	No	0	1	No	0	1		Negative	0	2	1		48		DS-TB	1	0	0	0
1	0	0	39	informal	New	1	0	0	0	0	Bacteriological	1	1	1	X-pert	1	0	0	0	0	0	Yes	1	0	No	0	1	No	0	1	No	0	1	No	0	1		Negative	0	2	1		40	45	DS-TB	1	0	0	0
1	0	0	27	informal	New	1	0	0	0	0	Bacteriological	1	1	1	X-pert	1	0	0	0	0	0	Yes	1	0	No	0	1	No	0	1	No	0	1	No	0	1		Negative	0	2	1		48	50	DS-TB	1	0	0	0
1	0	0	30	informal	Relapse	0	1	0	0	0	Bacteriological	1	1	0	X-pert Smear	1	1	0	0	0	0	Yes	1	0	Yes	1	0	No	0	1	No	0	1	No	0	1		Negative	0	2	1		66	62	DS-TB	1	0	0	0
1	0	0	31	informal	New	1	0	0	0	0	Clinical	2	0	1								No	0	1	No	0	1	No	0	1	No	0	1	No	0	1		Negative	0	2	1		57		DS-TB	1	0	0	0
1	0	0	54	informal	New	1	0	0	0	0	Clinical	2	0	1								No	0	1	No	0	1	No	0	1	No	0	1	No	0	1		Negative	0	2	1		68		DS-TB	1	0	0	0
1	0	0	34	informal	New	1	0	0	0	0	Bacteriological	1	1	1	X-pert	1	0	0	0	0	0				No	0	1	No	0	1	No	0	1	No	0	1		Negative	0	2	1		58		DS-TB	1	0	0	0
1	0	0	48	informal	New	1	0	0	0	0	Bacteriological	1	1	1	X-pert	1	0	0	0	0	0	Yes	1	0	No	0	1	No	0	1	No	0	1	No	0	1		Negative	0	2	1		46		DS-TB	1	0	0	0
1	0	0	32	informal	New	1	0	0	0	0	Bacteriological	1	1	1	X-pert	1	0	0	0	0	0	No	0	1	No	0	1	No	0	1	No	0	1	No	0	1		Postive	1	1	0		38		DS-TB	1	0	0	0
2	0	0	58	informal	New	1	0	0	0	0	Bacteriological	1	1	1	X-pert	1	0	0	0	0	0	No	0	1	No	0	1	No	0	1	No	0	1	No	0	1		Postive	1	1	0		78		DS-TB	1	0	0	0
2	0	0	46	informal	New	1	0	0	0	0	Bacteriological	1	1	1	X-pert	1	0	0	0	0	0	Yes	1	0	No	0	1	No	0	1	No	0	1	No	0	1		Postive	1	1	0		60		DS-TB	1	0	0	0
2	0	0	58	informal	New	1	0	0	0	0	Bacteriological	1	1	1	X-pert	1	0	0	0	0	0	Yes	1	0	No	0	1	No	0	1	No	0	1	No	0	1		Negative	0	2	1				DS-TB	1	0	0	0
1	0	0	60	informal	New	1	0	0	0	0	Bacteriological	1	1	1	X-pert	1	0	0	0	0	0	Yes	1	0	No	0	1	No	0	1	No	0	1	No	0	1		Negative	0	2	1		53		DS-TB	1	0	0	0
1	0	0	68	informal	New	1	0	0	0	0	Bacteriological	1	1	1	X-pert Smear	1	1	0	0	0	0	Yes	1	0	Yes	1	0				No	0	1	No	0	1		Postive	1	1	0		54	42	DS-TB	1	0	0	0
2	0	0	62	informal	New	1	0	0	0	0	Bacteriological	1	1	1	X-pert Smear	1	1	0	0	0	0	Yes	1	0	Yes	1	0	No	0	1	No	0	1	No	0	1		Negative	0	2	1		48		DS-TB	1	0	0	0
2	0	0	52	informal	New	1	0	0	0	0	Bacteriological	1	1	1	X-pert	1	0	0	0	0	0	Yes	1	0	No	0	1	No	0	1	No	0	1	No	0	1		Postive	1	1	0		44	50	DS-TB	1	0	0	0
2	0	0	62	informal	New	1	0	0	0	0	Bacteriological	1	1	1	X-pert	1	0	0	0	0	0	Yes	1	0	No	0	1	No	0	1	No	0	1	No	0	1		Negative	0	2	1		55		DS-TB	1	0	0	0
1	0	0	29	informal	New	1	0	0	0	0	Bacteriological	1	1	1	X-pert	1	0	0	0	0	0	Yes	1	0	No	0	1	No	0	1	No	0	1	No	0	1		Negative	0	2	1		70	71	DS-TB	1	0	0	0
1	0	0	45	informal	New	1	0	0	0	0	Bacteriological	1	1	1	X-pert	1	0	0	0	0	0	Yes	1	0	No	0	1	No	0	1	No	0	1	No	0	1		Negative	0	2	1		95	989	DS-TB	1	0	0	0
2	0	0	29	informal	New	1	0	0	0	0	Clinical	2	0	1								No	0	1	No	0	1	No	0	1	No	0	1	No	0	1		Negative	0	2	1				DS-TB	1	0	0	0
1	0	0	17	informal	New	1	0	0	0	0	Clinical	2	0	1								No	0	1	No	0	1	No	0	1	No	0	1	No	0	1		Negative	0	2	1				DS-TB	1	0	0	0
1	0	0	27	informal	New	1	0	0	0	0	Clinical	2	0	1								No	0	1	No	0	1	No	0	1	No	0	1	No	0	1		Negative	0	2	1				DS-TB	1	0	0	0
1	0	0	37	informal	New	1	0	0	0	0	Clinical	2	0	1								No	0	1	No	0	1	No	0	1	No	0	1	No	0	1		Negative	0	2	1		44		DS-TB	1	0	0	0
1	0	0	59	informal	New	1	0	0	0	0	Bacteriological	1	1	1	X-pert	1	0	0	0	0	0	Yes	1	0	No	0	1	No	0	1	No	0	1	No	0	1		Negative	0	2	1		52		DS-TB	1	0	0	0
1	0	0	50	informal	Relapse	0	1	0	0	0	Bacteriological	1	1	1	X-pert	1	0	0	0	0	0	Yes	1	0	No	0	1	No	0	1	No	0	1	No	0	1		Negative	0	2	1		63	66	DS-TB	1	0	0	0
1	0	0	52	informal	New	1	0	0	0	0	Clinical	2	0	1	Other	0	0	0	0	0	1	No	0	1	No	0	1				No	0	1	No	0	1		Postive	1	1	0		79		DS-TB	1	0	0	0
1	0	0	56	informal	New	1	0	0	0	0	Bacteriological	1	1	0	X-pert	1	0	0	0	0	0	Yes	1	0	No	0	1	No	0	1	No	0	1	No	0	1		Negative	0	2	1		82	84	DS-TB	1	0	0	0
1	0	0	21	informal	Relapse	0	1	0	0	0	Bacteriological	1	1	1	X-pert	1	0	0	0	0	0	No	0	1	No	0	1	No	0	1	No	0	1	No	0	1		Postive	1	1	0		37		DS-TB	1	0	0	0
1	0	0	50	informal	New	1	0	0	0	0	Bacteriological	1	1	1	X-pert Other	1	0	0	0	0	1	Yes	1	0	No	0	1	No	0	1	No	0	1	No	0	1				3			100		DS-TB	1	0	0	0
2	0	0	19	informal	New	1	0	0	0	0	Bacteriological	1	1	1	X-pert Other	1	0	0	0	0	1	Yes	1	0	No	0	1				No	0	1	No	0	1		Postive	1	1	0		60		DS-TB	1	0	0	0
1	0	0	53	informal	New	1	0	0	0	0	Bacteriological	1	1	1	X-pert	1	0	0	0	0	0	Yes	1	0	No	0	1	No	0	1	No	0	1	No	0	1		Negative	0	2	1		47		DS-TB	1	0	0	0
2	0	0	24	informal	New	1	0	0	0	0	Clinical	2	0	1								No	0	1	No	0	1	No	0	1	No	0	1	No	0	1				3			50		DS-TB	1	0	0	0
2	0	0	73	informal	New	1	0	0	0	0	Bacteriological	1	1	0	X-pert	1	0	0	0	0	0	Yes	1	0	No	0	1	No	0	1	No	0	1	No	0	1		Negative	0	2	1		43		DS-TB	1	0	0	0
1	0	0	30	informal	New	1	0	0	0	0	Bacteriological	1	1	0	X-pert	1	0	0	0	0	0	Yes	1	0	No	0	1	No	0	1	No	0	1	No	0	1		Postive	1	1	0		38	54	DS-TB	1	0	0	0
1	0	0	54	informal							Clinical	2	0	1								No	0	1	No	0	1	No	0	1	No	0	1	No	0	1		Negative	0	2	1		42		DS-TB	1	0	0	0
1	0	0	43	informal	New	1	0	0	0	0	Bacteriological	1	1	0	X-pert	1	0	0	0	0	0	Yes	1	0	No	0	1	No	0	1	No	0	1	No	0	1		Negative	0	2	1		53	56	DS-TB	1	0	0	0
1	0	0	27	informal	New	1	0	0	0	0	Bacteriological	1	1	0	X-pert	1	0	0	0	0	0	Yes	1	0	No	0	1	No	0	1	No	0	1	No	0	1		Negative	0	2	1		55		DS-TB	1	0	0	0
1	0	0	26	informal	New	1	0	0	0	0	Bacteriological	1	1	0	X-pert	1	0	0	0	0	0	Yes	1	0	No	0	1	No	0	1	No	0	1	No	0	1		Negative	0	2	1		57		DS-TB	1	0	0	0
2	0	1	24	informal	New	1	0	0	0	0	Bacteriological	1	1	0	X-pert	1	0	0	0	0	0	Yes	1	0	No	0	1	No	0	1	No	0	1	No	0	1		Postive	1	1	0		53		DS-TB	1	0	0	0
1	0	0	31	informal	Relapse	0	1	0	0	0	Clinical	2	0	1								No	0	1	No	0	1	No	0	1	No	0	1	No	0	1		Negative	0	2	1		58		DS-TB	1	0	0	0
2	0	0	60	informal	New	1	0	0	0	0	Bacteriological	1	1	0	X-pert	1	0	0	0	0	0	Yes	1	0	No	0	1	No	0	1	No	0	1	No	0	1		Negative	0	2	1		40		DS-TB	1	0	0	0
2	0	1	38	informal	New	1	0	0	0	0	Bacteriological	1	1	0	X-pert	1	0	0	0	0	0	Yes	1	0	No	0	1	No	0	1	No	0	1	No	0	1		Postive	1	1	0		41		DS-TB	1	0	0	0
2	0	0	42	informal	New	1	0	0	0	0	Bacteriological	1	1	0	X-pert	1	0	0	0	0	0	Yes	1	0	No	0	1	No	0	1	No	0	1	No	0	1		Negative	0	2	1		57	58	DS-TB	1	0	0	0
1	0	0	65	informal	New	1	0	0	0	0	Bacteriological	1	1	0	X-pert	1	0	0	0	0	0	Yes	1	0	No	0	1	No	0	1	No	0	1	No	0	1		Negative	0	2	1		47		DS-TB	1	0	0	0
1	0	0	25	informal	New	1	0	0	0	0	Bacteriological	1	1	0	X-pert Biopsy	1	0	0	0	1	0	Yes	1	0	No	0	1	No	0	1	No	0	1	Yes	1	0		Negative	0	2	1		58		DS-TB	1	0	0	0
1	0	0	24	informal	New	1	0	0	0	0	Clinical	2	0	1								No	0	1	No	0	1	No	0	1	No	0	1	No	0	1		Negative	0	2	1		51	60	DS-TB	1	0	0	0
1	0	0	45	informal	New	1	0	0	0	0	Bacteriological	1	1	0	X-pert	1	0	0	0	0	0	Yes	1	0	No	0	1	No	0	1	No	0	1	No	0	1		Negative	0	2	1		84		DS-TB	1	0	0	0
1	0	0	50	informal	New	1	0	0	0	0	Bacteriological	1	1	0	X-pert	1	0	0	0	0	0	Yes	1	0				No	0	1	No	0	1	No	0	1		Negative	0	2	1		60		DS-TB	1	0	0	0
1	0	0	79	informal	New	1	0	0	0	0	Bacteriological	1	1	0	X-pert	1	0	0	0	0	0	Yes	1	0	No	0	1	No	0	1	No	0	1	No	0	1		Negative	0	2	1		44	47	DS-TB	1	0	0	0
1	0	0	47	informal	New	1	0	0	0	0	Bacteriological	1	1	0	X-pert	1	0	0	0	0	0	Yes	1	0	No	0	1	No	0	1	No	0	1	No	0	1		Negative	0	2	1		47		DS-TB	1	0	0	0
2	0	0	41	informal	New	1	0	0	0	0	Bacteriological	1	1	0	X-pert Smear	1	1	0	0	0	0	Yes	1	0	Yes	1	0	No	0	1	No	0	1	No	0	1		Negative	0	2	1		52		DS-TB	1	0	0	0
2	0	0	44	informal	New	1	0	0	0	0	Clinical	2	0	1								No	0	1	No	0	1	No	0	1	No	0	1	No	0	1		Postive	1	1	0		39	41	DS-TB	1	0	0	0
2	0	0	22	informal	New	1	0	0	0	0	Clinical	2	0	1								No	0	1	No	0	1	No	0	1	No	0	1	No	0	1		Negative	0	2	1		55	61	DS-TB	1	0	0	0
1	0	0	43	informal	New	1	0	0	0	0	Bacteriological	1	1	0	X-pert	1	0	0	0	0	0	Yes	1	0	No	0	1	No	0	1	No	0	1	No	0	1		Negative	0	2	1		55	53	DS-TB	1	0	0	0
1	0	0	39	informal	New	1	0	0	0	0	Bacteriological	1	1	0	X-pert	1	0	0	0	0	0	Yes	1	0	No	0	1	No	0	1	No	0	1	No	0	1				3			58	62	DS-TB	1	0	0	0
2	0	0	24	formal	New	1	0	0	0	0	Bacteriological	1	1	0	X-pert	1	0	0	0	0	0	Yes	1	0	No	0	1	No	0	1	No	0	1	No	0	1		Postive	1	1	0		52		DS-TB	1	0	0	0
2	0	0	43	informal	Relapse	0	1	0	0	0	Bacteriological	1	1	0	X-pert	1	0	0	0	0	0	Yes	1	0	No	0	1	No	0	1	No	0	1	No	0	1		Negative	0	2	1		52	54	DS-TB	1	0	0	0
1	1	0	41	informal	New	1	0	0	0	0	Bacteriological	1	1	0	X-pert LAM	1	0	0	1	0	0	Yes	1	0	No	0	1	No	0	1	Yes	1	0	No	0	1		Postive	1	1	0		35		DS-TB	1	0	0	0
2	0	0	66	informal	New	1	0	0	0	0	Bacteriological	1	1	0	X-pert	1	0	0	0	0	0	Yes	1	0	No	0	1	No	0	1	No	0	1	No	0	1		Negative	0	2	1		46	43	DS-TB	1	0	0	0
1	0	0	40	formal	New	1	0	0	0	0	Bacteriological	1	1	0	X-pert	1	0	0	0	0	0	Yes	1	0	No	0	1	No	0	1	No	0	1	No	0	1		Postive	1	1	0		48	48	DS-TB	1	0	0	0
2	0	0	22	informal	New	1	0	0	0	0	Bacteriological	1	1	0	X-pert	1	0	0	0	0	0	Yes	1	0	No	0	1	No	0	1	No	0	1	No	0	1		Postive	1	1	0		42		DS-TB	1	0	0	0
2	0	0	32	informal	New	1	0	0	0	0					X-pert	1	0	0	0	0	0	Yes	1	0	No	0	1	No	0	1	No	0	1	No	0	1		Postive	1	1	0		43		DS-TB	1	0	0	0
1	0	0	40	informal	New	1	0	0	0	0	Bacteriological	1	1	0	X-pert	1	0	0	0	0	0	Yes	1	0	No	0	1	No	0	1	No	0	1	No	0	1		Negative	0	2	1		65	78	DS-TB	1	0	0	0
1	0	0	29	informal	New	1	0	0	0	0	Bacteriological	1	1	0	X-pert	1	0	0	0	0	0	Yes	1	0	No	0	1	No	0	1	No	0	1	No	0	1		Negative	0	2	1		52		DS-TB	1	0	0	0
1	0	0	19	informal	New	1	0	0	0	0	Bacteriological	1	1	0	X-pert	1	0	0	0	0	0	Yes	1	0	No	0	1	No	0	1	No	0	1	No	0	1		Negative	0	2	1		50	53	DS-TB	1	0	0	0
1	0	0	41	informal	New	1	0	0	0	0	Bacteriological	1	1	0	X-pert	1	0	0	0	0	0	Yes	1	0	No	0	1	No	0	1	No	0	1	No	0	1		Negative	0	2	1		58		DS-TB	1	0	0	0
1	0	0	60	informal	New	1	0	0	0	0	Bacteriological	1	1	0	LAM	0	0	0	1	0	0	No	0	1	No	0	1				Yes	1	0	No	0	1		Negative	0	2	1		58		DS-TB	1	0	0	0
1	0	0	39	informal	Relapse	0	1	0	0	0	Bacteriological	1	1	0	X-pert	1	0	0	0	0	0	No	0	1	No	0	1	No	0	1	No	0	1	No	0	1		Negative	0	2	1		53		DS-TB	1	0	0	0
2	0	0	33	informal	New	1	0	0	0	0	Clinical	2	0	1								No	0	1	No	0	1	No	0	1	No	0	1	No	0	1		Postive	1	1	0		38		DS-TB	1	0	0	0
1	1	0	63	informal	New	1	0	0	0	0	Bacteriological	1	1	0	X-pert Smear	1	1	0	0	0	0	Yes	1	0	Yes	1	0	No	0	1	No	0	1	No	0	1		Postive	1	1	0		64		DS-TB	1	0	0	0
1	0	0	26	informal	New	1	0	0	0	0	Bacteriological	1	1	0	X-pert Smear	1	1	0	0	0	0	Yes	1	0	Yes	1	0	No	0	1	No	0	1	No	0	1		Negative	0	2	1		49		DS-TB	1	0	0	0
2	0	1	50	informal	Relapse	0	1	0	0	0	Bacteriological	1	1	0	Other	0	0	0	0	0	1	Yes	1	0	No	0	1	No	0	1	No	0	1	No	0	1		Postive	1	1	0		38		DS-TB	1	0	0	0
2	0	0	27	informal	New	1	0	0	0	0	Clinical	2	0	1								No	0	1	No	0	1	No	0	1	No	0	1	No	0	1		Postive	1	1	0				DS-TB	1	0	0	0
1	0	0	41	informal	New	1	0	0	0	0	Bacteriological	1	1	0	LAM	0	0	0	1	0	0	No	0	1	No	0	1	No	0	1	Yes	1	0	No	0	1		Postive	1	1	0		67		DS-TB	1	0	0	0
2	0	0	62	informal	New	1	0	0	0	0	Bacteriological	1	1	0	X-pert	1	0	0	0	0	0	Yes	1	0	No	0	1	No	0	1	No	0	1	No	0	1		Negative	0	2	1		45	52	DS-TB	1	0	0	0
2	0	0	25	informal	New	1	0	0	0	0	Bacteriological	1	1	0	X-pert	1	0	0	0	0	0	Yes	1	0	No	0	1	No	0	1	No	0	1	No	0	1		Postive	1	1	0		47		DS-TB	1	0	0	0
1	0	0	46	informal	New	1	0	0	0	0	Bacteriological	1	1	0	LAM	0	0	0	1	0	0	No	0	1	No	0	1	No	0	1	Yes	1	0	No	0	1		Postive	1	1	0		53	69	DS-TB	1	0	0	0
2	0	0	79	informal	New	1	0	0	0	0	Bacteriological	1	1	0	X-pert	1	0	0	0	0	0	Yes	1	0	No	0	1	No	0	1	No	0	1	No	0	1		Negative	0	2	1		44	49	DS-TB	1	0	0	0
2	0	0	41	informal	Relapse	0	1	0	0	0	Clinical	2	0	1	LAM	0	0	0	1	0	0	No	0	1	No	0	1	No	0	1	Yes	1	0	No	0	1		Postive	1	1	0		69	73	DS-TB	1	0	0	0
2	0	0	63	informal	New	1	0	0	0	0	Clinical	2	0	1	Other	0	0	0	0	0	1	No	0	1				No	0	1	No	0	1	No	0	1		Negative	0	2	1		61	69	DS-TB	1	0	0	0
2	0	0	32	informal	New	1	0	0	0	0	Clinical	2	0	1								No	0	1	No	0	1	No	0	1	No	0	1	No	0	1		Negative	0	2	1		48		DS-TB	1	0	0	0
1	0	0	40	informal	New	1	0	0	0	0	Bacteriological	1	1	0	X-pert	1	0	0	0	0	0	Yes	1	0	No	0	1	No	0	1	No	0	1	No	0	1		Negative	0	2	1		43		DS-TB	1	0	0	0
1	0	0	48	informal	New	1	0	0	0	0	Bacteriological	1	1	0	X-pert	1	0	0	0	0	0	Yes	1	0	No	0	1	No	0	1	No	0	1	No	0	1		Postive	1	1	0		39		DS-TB	1	0	0	0
2	0	0	33	informal	New	1	0	0	0	0	Bacteriological	1	1	0								Yes	1	0	Yes	1	0	No	0	1	No	0	1	No	0	1		Negative	0	2	1		46		DS-TB	1	0	0	0
1	0	0	48	informal	Relapse	0	1	0	0	0	Bacteriological	1	1	0	X-pert	1	0	0	0	0	0	Yes	1	0	Yes	1	0	No	0	1	No	0	1	No	0	1		Negative	0	2	1		57	64	DS-TB	1	0	0	0
1	0	0	49	informal	New	1	0	0	0	0	Clinical	2	0	1								Yes	1	0	No	0	1	No	0	1	No	0	1	No	0	1		Negative	0	2	1		54		DS-TB	1	0	0	0
2	0	0	56	informal	New	1	0	0	0	0	Clinical	2	0	1								Yes	1	0	No	0	1	No	0	1	No	0	1	No	0	1		Negative	0	2	1		64	58	DS-TB	1	0	0	0
2	0	0	17	informal	New	1	0	0	0	0	Clinical	2	0	1								Yes	1	0	No	0	1	No	0	1	No	0	1	No	0	1		Postive	1	1	0		48		DS-TB	1	0	0	0
2	0	0	59	informal	New	1	0	0	0	0	Clinical	2	0	1								Yes	1	0	No	0	1	No	0	1	No	0	1	No	0	1		Negative	0	2	1		38		DS-TB	1	0	0	0
1	0	0	52	informal	New	1	0	0	0	0	Bacteriological	1	1	0	LAM	0	0	0	1	0	0	No	0	1	No	0	1	No	0	1	Yes	1	0	No	0	1		Negative	0	2	1		51		DS-TB	1	0	0	0
1	0	0	55	informal	New	1	0	0	0	0	Bacteriological	1	1	0	X-pert	1	0	0	0	0	0	Yes	1	0	Yes	1	0	No	0	1	No	0	1	No	0	1		Negative	0	2	1		44		DS-TB	1	0	0	0
2	0	0	37	informal	New	1	0	0	0	0	Bacteriological	1	1	0	X-pert	1	0	0	0	0	0	Yes	1	0	Yes	1	0	No	0	1	No	0	1	No	0	1		Negative	0	2	1		48		DS-TB	1	0	0	0
1	1	0	38	informal	Relapse	0	1	0	0	0	Clinical	2	0	1								Yes	1	0	Yes	1	0	No	0	1	No	0	1	No	0	1		Postive	1	1	0		48		DS-TB	1	0	0	0
2	0	0	28	informal	New	1	0	0	0	0	Clinical	2	0	1								Yes	1	0	No	0	1	No	0	1	No	0	1	No	0	1		Negative	0	2	1			46	DS-TB	1	0	0	0
1	1	0	32	informal	New	1	0	0	0	0	Clinical	2	0	1								No	0	1	No	0	1	No	0	1	No	0	1	No	0	1		Postive	1	1	0		58		DS-TB	1	0	0	0
1	0	0	36	informal	Relapse	0	1	0	0	0	Bacteriological	1	1	0	X-pert	1	0	0	0	0	0	Yes	1	0	No	0	1	No	0	1	No	0	1	No	0	1		Postive	1	1	0		57	59	DS-TB	1	0	0	0
1	0	0	86	informal	New	1	0	0	0	0	Clinical	2	0	1								No	0	1	No	0	1	No	0	1	No	0	1	No	0	1		Negative	0	2	1		54		DS-TB	1	0	0	0
2	0	0	33	informal	New	1	0	0	0	0	Clinical	2	0	1								Yes	1	0	No	0	1	No	0	1	No	0	1	No	0	1		Negative	0	2	1		56	48	DS-TB	1	0	0	0
1	0	0	66	informal	New	1	0	0	0	0	Clinical	2	0	1								Yes	1	0	No	0	1	No	0	1	No	0	1	No	0	1		Postive	1	1	0		54		DS-TB	1	0	0	0
2	0	1	16	informal	New	1	0	0	0	0	Clinical	2	0	1								Yes	1	0	No	0	1	No	0	1	No	0	1	No	0	1		Postive	1	1	0		43		DS-TB	1	0	0	0
2	0	0	49	informal	Relapse	0	1	0	0	0	Clinical	2	0	1								No	0	1				No	0	1	No	0	1	No	0	1		Negative	0	2	1		78	79	DS-TB	1	0	0	0
2	0	0	23	informal	New	1	0	0	0	0	Clinical	2	0	1								Yes	1	0	No	0	1	No	0	1	No	0	1	No	0	1		Negative	0	2	1		56		DS-TB	1	0	0	0
1	0	0	44	informal	New	1	0	0	0	0	Bacteriological	1	1	0	X-pert	1	0	0	0	0	0	Yes	1	0	No	0	1	No	0	1	No	0	1	No	0	1		Negative	0	2	1		61	67	DS-TB	1	0	0	0
2	0	0	39	informal	New	1	0	0	0	0	Bacteriological	1	1	0	LAM	0	0	0	1	0	0	No	0	1	No	0	1	No	0	1	Yes	1	0	No	0	1				3			99	102	DS-TB	1	0	0	0
1	0	0	75	informal	New	1	0	0	0	0	Clinical	2	0	1								Yes	1	0	No	0	1	No	0	1	No	0	1	No	0	1		Negative	0	2	1		40		DS-TB	1	0	0	0
1	0	0	42	informal	New	1	0	0	0	0	Clinical	2	0	1								Yes	1	0	No	0	1	No	0	1	No	0	1	No	0	1		Negative	0	2	1		43		DS-TB	1	0	0	0
1	0	0	26	informal	New	1	0	0	0	0	Bacteriological	1	1	0	LAM	0	0	0	1	0	0	Yes	1	0	No	0	1	No	0	1	Yes	1	0	No	0	1		Postive	1	1	0		57		DS-TB	1	0	0	0
1	0	0	50	informal	New	1	0	0	0	0	Clinical	2	0	1								Yes	1	0	No	0	1	No	0	1	No	0	1	No	0	1		Negative	0	2	1		60		DS-TB	1	0	0	0
2	0	0	62	informal	New	1	0	0	0	0	Clinical	2	0	1								Yes	1	0	No	0	1	No	0	1	No	0	1	No	0	1		Negative	0	2	1		60		DS-TB	1	0	0	0
2	0	0	58	informal	New	1	0	0	0	0	Bacteriological	1	1	0	LAM	0	0	0	1	0	0	No	0	1	No	0	1	No	0	1	Yes	1	0	No	0	1		Postive	1	1	0		53		DS-TB	1	0	0	0
1	0	0	65	informal	Transfer in	0	0	1	0	0	Clinical	2	0	1								No	0	1				No	0	1	No	0	1	No	0	1		Negative	0	2	1				DS-TB	1	0	0	0
1	0	0	16	informal	New	1	0	0	0	0	Clinical	2	0	1								Yes	1	0	No	0	1	No	0	1	No	0	1	No	0	1		Negative	0	2	1		47		DS-TB	1	0	0	0
1	0	0	36	informal	New	1	0	0	0	0	Clinical	2	0	1								Yes	1	0	No	0	1	No	0	1	No	0	1	No	0	1		Negative	0	2	1		39		DS-TB	1	0	0	0
1	0	0	80	informal	Relapse	0	1	0	0	0	Clinical	2	0	1								Yes	1	0	No	0	1	No	0	1	No	0	1	No	0	1		Negative	0	2	1		46		DS-TB	1	0	0	0
2	0	0	71	informal	New	1	0	0	0	0	Bacteriological	1	1	0	LAM	0	0	0	1	0	0	No	0	1	No	0	1				Yes	1	0	No	0	1		Negative	0	2	1		47		DS-TB	1	0	0	0
2	0	0	40	informal	New	1	0	0	0	0	Bacteriological	1	1	0	LAM	0	0	0	1	0	0	No	0	1	No	0	1	No	0	1	No	0	1	No	0	1		Negative	0	2	1		37	46	DS-TB	1	0	0	0
1	0	0	65	informal	New	1	0	0	0	0	Clinical	2	0	1								Yes	1	0	No	0	1	No	0	1	No	0	1	No	0	1		Negative	0	2	1		56		DS-TB	1	0	0	0
1	0	0	52	informal	Relapse	0	1	0	0	0	Clinical	2	0	1								No	0	1	No	0	1	No	0	1	No	0	1	No	0	1		Postive	1	1	0		50	49	DS-TB	1	0	0	0
2	0	0	67	informal	Relapse	0	1	0	0	0	Bacteriological	1	1	0	LAM	0	0	0	1	0	0	No	0	1	No	0	1	No	0	1	Yes	1	0	No	0	1		Postive	1	1	0		39		DS-TB	1	0	0	0
1	0	0	33	informal	New	1	0	0	0	0	Bacteriological	1	1	0	X-pert	1	0	0	0	0	0	Yes	1	0	No	0	1	No	0	1	No	0	1	No	0	1		Negative	0	2	1		58	63	DS-TB	1	0	0	0
2	0	0	41	informal	New	1	0	0	0	0	Bacteriological	1	1	0	X-pert	1	0	0	0	0	0	Yes	1	0	No	0	1	No	0	1	No	0	1	No	0	1		Negative	0	2	1		35		DS-TB	1	0	0	0
2	0	0	43	informal	New	1	0	0	0	0	Clinical	2	0	1								Yes	1	0	No	0	1	No	0	1	No	0	1	No	0	1		Postive	1	1	0		52	49	DS-TB	1	0	0	0
1	0	0	45	informal	New	1	0	0	0	0	Clinical	2	0	1								No	0	1	No	0	1	No	0	1	No	0	1	No	0	1		Negative	0	2	1		47		DS-TB	1	0	0	0
1	0	0	43	informal	New	1	0	0	0	0	Clinical	2	0	1								Yes	1	0	No	0	1	No	0	1	No	0	1	No	0	1		Negative	0	2	1		58	61	DS-TB	1	0	0	0
2	0	0	39	informal	New	1	0	0	0	0	Clinical	2	0	1								Yes	1	0	No	0	1	No	0	1	No	0	1	No	0	1		Negative	0	2	1		49		DS-TB	1	0	0	0
1	0	0	40	informal	New	1	0	0	0	0	Bacteriological	1	1	0	X-pert	1	0	0	0	0	0	Yes	1	0	No	0	1	No	0	1	No	0	1	No	0	1		Postive	1	1	0		70	71	DS-TB	1	0	0	0
1	0	0	46	informal	New	1	0	0	0	0	Clinical	2	0	1								Yes	1	0	No	0	1	No	0	1	No	0	1	No	0	1		Negative	0	2	1		55		DS-TB	1	0	0	0
2	0	0	62	informal	New	1	0	0	0	0	Clinical	2	0	1								Yes	1	0	No	0	1	No	0	1	No	0	1	No	0	1		Negative	0	2	1		41		DS-TB	1	0	0	0
1	0	0	39	informal	New	1	0	0	0	0	Clinical	2	0	1								Yes	1	0	No	0	1	No	0	1	No	0	1	No	0	1				3			39	62	DS-TB	1	0	0	0
1	0	0	31	informal	New	1	0	0	0	0	Clinical	2	0	1								Yes	1	0	No	0	1	No	0	1	No	0	1	No	0	1		Negative	0	2	1		50		DS-TB	1	0	0	0
1	0	0	49	informal	New	1	0	0	0	0	Bacteriological	1	1	0	X-pert	1	0	0	0	0	0	Yes	1	0	No	0	1	No	0	1	No	0	1	No	0	1		Negative	0	2	1				DS-TB	1	0	0	0
1	0	0	59	informal	New	1	0	0	0	0	Clinical	2	0	1								Yes	1	0	No	0	1	No	0	1	No	0	1	No	0	1		Negative	0	2	1		72	74	DS-TB	1	0	0	0
2	0	0	45	informal	New	1	0	0	0	0	Clinical	2	0	1								No	0	1	No	0	1	No	0	1	No	0	1	No	0	1		Negative	0	2	1		47		DS-TB	1	0	0	0
1	0	0	56	informal	Relapse	0	1	0	0	0	Clinical	2	0	1								Yes	1	0	No	0	1	No	0	1	No	0	1	No	0	1		Negative	0	2	1		67		DS-TB	1	0	0	0
1	0	0	42	informal	New	1	0	0	0	0	Bacteriological	1	1	0	X-pert	1	0	0	0	0	0	Yes	1	0	No	0	1	No	0	1	No	0	1	No	0	1		Negative	0	2	1		61	63	DS-TB	1	0	0	0
1	0	0	79	informal	New	1	0	0	0	0	Bacteriological	1	1	0	X-pert	1	0	0	0	0	0	Yes	1	0	No	0	1	No	0	1	No	0	1	No	0	1		Negative	0	2	1		51		DS-TB	1	0	0	0
1	0	0	33	informal	New	1	0	0	0	0	Bacteriological	1	1	0	X-pert	1	0	0	0	0	0	Yes	1	0	No	0	1	No	0	1	No	0	1	No	0	1		Postive	1	1	0		47		DR-TB	0	1	0	0
1	0	0	78	informal	New	1	0	0	0	0	Clinical	2	0	1								Yes	1	0	No	0	1	No	0	1				No	0	1		Negative	0	2	1		38		DS-TB	1	0	0	0
1	0	0	47	informal	New	1	0	0	0	0	Bacteriological	1	1	0	X-pert	1	0	0	0	0	0	Yes	1	0	No	0	1	No	0	1	No	0	1	No	0	1				3			53		DS-TB	1	0	0	0
1	0	0	70	informal	New	1	0	0	0	0	Clinical	2	0	1								Yes	1	0	No	0	1	No	0	1	No	0	1	No	0	1		Negative	0	2	1		72		DS-TB	1	0	0	0
2	0	0	37	informal	Relapse	0	1	0	0	0	Bacteriological	1	1	0	X-pert Smear	1	1	0	0	0	0	Yes	1	0	Yes	1	0	No	0	1	No	0	1	No	0	1		Negative	0	2	1		46		DS-TB	1	0	0	0
1	0	0	37	informal	New	1	0	0	0	0	Bacteriological	1	1	0	X-pert	1	0	0	0	0	0	Yes	1	0	No	0	1	No	0	1	No	0	1	No	0	1		Negative	0	2	1		58		DS-TB	1	0	0	0
1	0	0	79	informal	New	1	0	0	0	0	Clinical	2	0	1								No	0	1	No	0	1	No	0	1	No	0	1	No	0	1		Negative	0	2	1		48		DS-TB	1	0	0	0
2	0	0	27	informal	New	1	0	0	0	0	Bacteriological	1	1	0	LAM	0	0	0	1	0	0	No	0	1	No	0	1	No	0	1	Yes	1	0	No	0	1		Postive	1	1	0		63		DS-TB	1	0	0	0
2	0	0	57	informal	New	1	0	0	0	0	Bacteriological	1	1	0	LAM	0	0	0	1	0	0	No	0	1	No	0	1	No	0	1	Yes	1	0	No	0	1		Negative	0	2	1		41		DS-TB	1	0	0	0
2	0	0	36	informal	New	1	0	0	0	0	Bacteriological	1	1	0	LAM	0	0	0	1	0	0	No	0	1	No	0	1	No	0	1	Yes	1	0	No	0	1		Negative	0	2	1		50		DS-TB	1	0	0	0
2	0	0	36	informal	New	1	0	0	0	0	Bacteriological	1	1	0	LAM	0	0	0	1	0	0	No	0	1	No	0	1	No	0	1	Yes	1	0	No	0	1		Negative	0	2	1		48		DS-TB	1	0	0	0
2	0	0	21	informal	New	1	0	0	0	0	Bacteriological	1	1	0	LAM	0	0	0	1	0	0	No	0	1				No	0	1	Yes	1	0	No	0	1		Postive	1	1	0		55		DS-TB	1	0	0	0
1	0	0	27	informal	New	1	0	0	0	0	Bacteriological	1	1	0	X-pert	1	0	0	0	0	0	Yes	1	0	No	0	1	No	0	1	No	0	1	No	0	1		Negative	0	2	1		50		DS-TB	1	0	0	0
2	0	1	62	informal	New	1	0	0	0	0	Bacteriological	1	1	0	LAM	0	0	0	1	0	0	No	0	1	No	0	1	No	0	1	Yes	1	0	No	0	1		Postive	1	1	0		53		DS-TB	1	0	0	0
1	0	0	34	informal	Relapse	0	1	0	0	0	Bacteriological	1	1	0	LAM	0	0	0	1	0	0	No	0	1	No	0	1	No	0	1	Yes	1	0	No	0	1		Postive	1	1	0		48	49	DS-TB	1	0	0	0
2	0	0	23	informal	New	1	0	0	0	0	Bacteriological	1	1	0	LAM	0	0	0	1	0	0	No	0	1	No	0	1	No	0	1	Yes	1	0	No	0	1		Negative	0	2	1		49	38	DS-TB	1	0	0	0
1	0	0	46	informal	New	1	0	0	0	0	Bacteriological	1	1	0	LAM	0	0	0	1	0	0	No	0	1	No	0	1	No	0	1	Yes	1	0	No	0	1		Postive	1	1	0		51	56	DS-TB	1	0	0	0
1	1	0	57	informal	New	1	0	0	0	0	Clinical	2	0	1								No	0	1	No	0	1	No	0	1	No	0	1	No	0	1		Postive	1	1	0		59		DS-TB	1	0	0	0
1	0	0	60	informal	New	1	0	0	0	0	Bacteriological	1	1	0	LAM	0	0	0	1	0	0	No	0	1	No	0	1	No	0	1	Yes	1	0	No	0	1		Postive	1	1	0		49	44	DS-TB	1	0	0	0
1	0	0	63	informal	New	1	0	0	0	0	Bacteriological	1	1	0	LAM	0	0	0	1	0	0	No	0	1	No	0	1	No	0	1	Yes	1	0	No	0	1		Negative	0	2	1		30	34	DS-TB	1	0	0	0
1	0	0	32	informal	Transfer in	0	0	1	0	0	Clinical	2	0	1								No	0	1	No	0	1	No	0	1	No	0	1	No	0	1		Negative	0	2	1		53	49	DS-TB	1	0	0	0
2	0	0	33	informal	New	1	0	0	0	0	Bacteriological	1	1	0	LAM	0	0	0	1	0	0	No	0	1	No	0	1	No	0	1	Yes	1	0	No	0	1		Postive	1	1	0		53	49	DS-TB	1	0	0	0
1	0	0	45	informal	New	1	0	0	0	0	Bacteriological	1	1	0	X-pert	1	0	0	0	0	0	Yes	1	0	No	0	1	No	0	1	No	0	1	No	0	1		Negative	0	2	1		36		DS-TB	1	0	0	0
1	0	0	36	informal	New	1	0	0	0	0	Bacteriological	1	1	0	X-pert	1	0	0	0	0	0	Yes	1	0	No	0	1	No	0	1	No	0	1	No	0	1		Postive	1	1	0		60		DS-TB	1	0	0	0
1	0	0	85	informal	New	1	0	0	0	0	Bacteriological	1	1	0	X-pert	1	0	0	0	0	0	Yes	1	0	No	0	1	No	0	1	No	0	1	No	0	1		Negative	0	2	1		49		DS-TB	1	0	0	0
2	0	0	45	informal	New	1	0	0	0	0	Clinical	2	0	1								No	0	1	No	0	1	No	0	1	No	0	1	No	0	1		Postive	1	1	0		57	59	DS-TB	1	0	0	0
1	1	0	50	informal	Relapse	0	1	0	0	0	Clinical	2	0	1								No	0	1	No	0	1	No	0	1	Yes	1	0	No	0	1		Postive	1	1	0		40		DS-TB	1	0	0	0
1	0	0	67	informal	New	1	0	0	0	0	Bacteriological	1	1	0	LAM	0	0	0	1	0	0	No	0	1	No	0	1	No	0	1	Yes	1	0	No	0	1		Postive	1	1	0		53	53	DS-TB	1	0	0	0
1	0	0	89	informal	New	1	0	0	0	0	Bacteriological	1	1	0	X-pert	1	0	0	0	0	0	Yes	1	0	No	0	1	No	0	1	No	0	1	No	0	1		Negative	0	2	1		68		DS-TB	1	0	0	0
1	0	0	55	informal	New	1	0	0	0	0	Bacteriological	1	1	0	X-pert	1	0	0	0	0	0	Yes	1	0	No	0	1	No	0	1	No	0	1	No	0	1		Negative	0	2	1		46	49	DS-TB	1	0	0	0
1	0	0	75	informal	New	1	0	0	0	0	Bacteriological	1	1	0	X-pert	1	0	0	0	0	0	Yes	1	0	No	0	1	No	0	1	No	0	1	No	0	1		Negative	0	2	1		76	67	DS-TB	1	0	0	0
1	0	0	21	informal	New	1	0	0	0	0	Bacteriological	1	1	0	X-pert	1	0	0	0	0	0	Yes	1	0	No	0	1	No	0	1	No	0	1	No	0	1		Negative	0	2	1		52	55	DS-TB	1	0	0	0
1	0	0	41	informal	New	1	0	0	0	0	Bacteriological	1	1	0	X-pert	1	0	0	0	0	0	Yes	1	0	No	0	1	No	0	1	No	0	1	No	0	1		Negative	0	2	1		41		DS-TB	1	0	0	0
2	0	0	35	informal	New	1	0	0	0	0	Clinical	2	0	1								Yes	1	0	No	0	1	No	0	1	No	0	1	No	0	1		Negative	0	2	1		43		DS-TB	1	0	0	0
1	0	0	19	informal	New	1	0	0	0	0	Bacteriological	1	1	0	X-pert	1	0	0	0	0	0	Yes	1	0	No	0	1	No	0	1	No	0	1	No	0	1		Negative	0	2	1		48		DS-TB	1	0	0	0
1	0	0	39	informal	Transfer in	0	0	1	0	0	Bacteriological	1	1	0	X-pert	1	0	0	0	0	0	Yes	1	0	No	0	1	No	0	1	No	0	1	No	0	1		Negative	0	2	1		54	60	DS-TB	1	0	0	0
2	0	0	61	informal	New	1	0	0	0	0	Bacteriological	1	1	0	LAM	0	0	0	1	0	0	No	0	1	No	0	1	No	0	1	Yes	1	0	No	0	1		Negative	0	2	1		50	51	DS-TB	1	0	0	0
1	0	0	49	informal	New	1	0	0	0	0	Bacteriological	1	1	0	LAM	0	0	0	1	0	0	No	0	1	No	0	1	No	0	1	Yes	1	0	No	0	1		Postive	1	1	0		62	65	DS-TB	1	0	0	0
1	0	0	45	informal	Relapse	0	1	0	0	0	Bacteriological	1	1	0	LAM	0	0	0	1	0	0	Yes	1	0	No	0	1	No	0	1	No	0	1	No	0	1		Negative	0	2	1		56	58	DS-TB	1	0	0	0
1	0	0	74	informal	Relapse	0	1	0	0	0	Bacteriological	1	1	0	LAM	0	0	0	1	0	0	Yes	1	0	No	0	1	No	0	1	Yes	1	0	No	0	1				3				58	DS-TB	1	0	0	0
1	0	0	47	informal	New	1	0	0	0	0					LAM	0	0	0	1	0	0	No	0	1	No	0	1	No	0	1	Yes	1	0	No	0	1		Postive	1	1	0		61	60	DS-TB	1	0	0	0
2	0	0	45	informal	New	1	0	0	0	0	Bacteriological	1	1	0	LAM	0	0	0	1	0	0	Yes	1	0	No	0	1	No	0	1	Yes	1	0	No	0	1		Negative	0	2	1		53	53	DS-TB	1	0	0	0
2	0	0	43	informal	New	1	0	0	0	0	Bacteriological	1	1	0	LAM	0	0	0	1	0	0	No	0	1	No	0	1	No	0	1	Yes	1	0	No	0	1		Negative	0	2	1		45		DS-TB	1	0	0	0
2	0	0	44	informal	New	1	0	0	0	0	Bacteriological	1	1	0	LAM	0	0	0	1	0	0	No	0	1	No	0	1	No	0	1	Yes	1	0	No	0	1		Negative	0	2	1		81		DS-TB	1	0	0	0
1	1	0	50	informal	New	1	0	0	0	0	Bacteriological	1	1	0	X-pert	1	0	0	0	0	0	Yes	1	0	No	0	1	No	0	1	No	0	1	No	0	1		Postive	1	1	0		58		DS-TB	1	0	0	0
2	0	0	29	informal	New	1	0	0	0	0	Bacteriological	1	1	0	LAM	0	0	0	1	0	0	Yes	1	0	No	0	1	No	0	1	Yes	1	0	No	0	1		Postive	1	1	0		105	118	DS-TB	1	0	0	0
2	0	0	46	informal	Relapse	0	1	0	0	0	Bacteriological	1	1	0	LAM	0	0	0	1	0	0	No	0	1	No	0	1	No	0	1	Yes	1	0	No	0	1		Postive	1	1	0		68		DS-TB	1	0	0	0
2	0	0	56	informal	Relapse	0	1	0	0	0	Bacteriological	1	1	0	LAM	0	0	0	1	0	0	Yes	1	0	No	0	1	No	0	1	Yes	1	0	No	0	1		Negative	0	2	1		40		DS-TB	1	0	0	0
2	0	0	47	informal	New	1	0	0	0	0	Bacteriological	1	1	0	LAM	0	0	0	1	0	0				No	0	1	No	0	1	Yes	1	0	No	0	1		Postive	1	1	0		64		DS-TB	1	0	0	0
1	0	0	27	informal	New	1	0	0	0	0	Bacteriological	1	1	0	X-pert	1	0	0	0	0	0	Yes	1	0	No	0	1	No	0	1	No	0	1	No	0	1		Negative	0	2	1		57	63	DS-TB	1	0	0	0
1	0	0	29	informal	Relapse	0	1	0	0	0	Bacteriological	1	1	0	X-pert	1	0	0	0	0	0	Yes	1	0	No	0	1	No	0	1	No	0	1	No	0	1		Negative	0	2	1		42		DS-TB	1	0	0	0
2	0	0	76	informal	New	1	0	0	0	0	Bacteriological	1	1	0	LAM	0	0	0	1	0	0	No	0	1	No	0	1	No	0	1	Yes	1	0	No	0	1				3			55		DS-TB	1	0	0	0
2	0	0	76	informal	New	1	0	0	0	0	Clinical	2	0	1								No	0	1	No	0	1	No	0	1	No	0	1	No	0	1				3			74		DS-TB	1	0	0	0
1	0	0	63	informal	New	1	0	0	0	0	Clinical	2	0	1								No	0	1	No	0	1	No	0	1	No	0	1	No	0	1		Negative	0	2	1		48		DS-TB	1	0	0	0
2	0	0	41	informal	New	1	0	0	0	0	Bacteriological	1	1	0	Biopsy	0	0	0	0	1	0	No	0	1	No	0	1	No	0	1	Yes	1	0	No	0	1		Negative	0	2	1		98	100	DS-TB	1	0	0	0
1	0	0	33	informal	Relapse	0	1	0	0	0	Clinical	2	0	1								No	0	1	No	0	1				No	0	1	No	0	1		Postive	1	1	0		55		DS-TB	1	0	0	0
1	0	0	79	informal	New	1	0	0	0	0	Bacteriological	1	1	0	LAM	0	0	0	1	0	0	No	0	1	No	0	1	No	0	1	Yes	1	0	No	0	1		Negative	0	2	1		37		DS-TB	1	0	0	0
2	0	0	39	informal	New	1	0	0	0	0	Bacteriological	1	1	0	X-pert	1	0	0	0	0	0	Yes	1	0	No	0	1	No	0	1	No	0	1	No	0	1		Negative	0	2	1		41	41	DS-TB	1	0	0	0
1	0	0	23	informal	New	1	0	0	0	0	Bacteriological	1	1	0	X-pert	1	0	0	0	0	0	Yes	1	0	No	0	1	No	0	1	No	0	1	No	0	1		Negative	0	2	1		41		DS-TB	1	0	0	0
1	0	0	29	informal	New	1	0	0	0	0	Bacteriological	1	1	0	X-pert	1	0	0	0	0	0	Yes	1	0	No	0	1	No	0	1	No	0	1	No	0	1		Negative	0	2	1		61		DS-TB	1	0	0	0
1	0	0	23	informal	New	1	0	0	0	0	Bacteriological	1	1	0	X-pert	1	0	0	0	0	0	Yes	1	0	No	0	1	No	0	1	No	0	1	No	0	1		Negative	0	2	1		41		DS-TB	1	0	0	0
1	0	0	29	informal	New	1	0	0	0	0	Clinical	2	0	1								Yes	1	0	No	0	1	No	0	1	No	0	1	No	0	1		Negative	0	2	1		61		DS-TB	1	0	0	0
2	0	0	40	informal	New	1	0	0	0	0	Clinical	2	0	1								Yes	1	0	No	0	1	No	0	1	No	0	1	No	0	1		Negative	0	2	1		50		DS-TB	1	0	0	0
2	0	0	26	informal	New	1	0	0	0	0	Bacteriological	1	1	0	X-pert	1	0	0	0	0	0	Yes	1	0	No	0	1	No	0	1	No	0	1	No	0	1		Negative	0	2	1		61		DS-TB	1	0	0	0
2	0	1	29	informal	New	1	0	0	0	0	Bacteriological	1	1	0	LAM	0	0	0	1	0	0	No	0	1	No	0	1	No	0	1	Yes	1	0	No	0	1		Postive	1	1	0		37		DS-TB	1	0	0	0
1	0	0	42	informal	New	1	0	0	0	0	Bacteriological	1	1	0	X-pert	1	0	0	0	0	0	Yes	1	0	No	0	1	No	0	1	No	0	1	No	0	1		Negative	0	2	1			56	DS-TB	1	0	0	0
1	0	0	57	informal	Relapse	0	1	0	0	0					LAM	0	0	0	1	0	0	No	0	1	No	0	1	No	0	1	Yes	1	0	No	0	1		Postive	1	1	0		56	57	DS-TB	1	0	0	0
1	0	0	46	informal	New	1	0	0	0	0	Bacteriological	1	1	0	LAM	0	0	0	1	0	0	Yes	1	0	No	0	1	No	0	1	Yes	1	0	No	0	1		Postive	1	1	0		57	57	DS-TB	1	0	0	0
1	0	0	32	informal	New	1	0	0	0	0	Bacteriological	1	1	0	LAM	0	0	0	1	0	0	No	0	1	No	0	1	No	0	1	Yes	1	0	No	0	1		Postive	1	1	0		54		DS-TB	1	0	0	0
1	0	0	52	informal	New	1	0	0	0	0	Bacteriological	1	1	0	LAM	0	0	0	1	0	0	Yes	1	0	No	0	1	No	0	1	Yes	1	0	No	0	1		Negative	0	2	1		58		DS-TB	1	0	0	0
2	0	0	54	informal	New	1	0	0	0	0	Bacteriological	1	1	0	LAM	0	0	0	1	0	0	No	0	1	No	0	1	No	0	1	Yes	1	0	No	0	1		Postive	1	1	0		63	62	DS-TB	1	0	0	0
1	0	0	48	formal	Relapse	0	1	0	0	0	Bacteriological	1	1	0	X-pert	1	0	0	0	0	0	Yes	1	0	No	0	1	No	0	1	No	0	1	No	0	1		Negative	0	2	1		65		DS-TB	1	0	0	0
1	0	0	47	informal	New	1	0	0	0	0	Bacteriological	1	1	0	LAM	0	0	0	1	0	0	No	0	1	No	0	1	No	0	1	Yes	1	0	No	0	1		Postive	1	1	0		61		DS-TB	1	0	0	0
1	0	0	58	informal	New	1	0	0	0	0	Clinical	2	0	1								No	0	1	No	0	1	No	0	1	No	0	1	No	0	1		Negative	0	2	1		60	66	DS-TB	1	0	0	0
1	0	0	59	informal	New	1	0	0	0	0	Clinical	2	0	1								Yes	1	0	No	0	1	No	0	1	No	0	1	No	0	1		Negative	0	2	1		58	53	DS-TB	1	0	0	0
1	0	0	45	informal	Transfer in	0	0	1	0	0	Bacteriological	1	1	0	X-pert	1	0	0	0	0	0	Yes	1	0	No	0	1	No	0	1	No	0	1	No	0	1				3			38	34	DS-TB	1	0	0	0
1	1	0	54	informal	New	1	0	0	0	0	Bacteriological	1	1	0	LAM	0	0	0	1	0	0	No	0	1	No	0	1	No	0	1	Yes	1	0	No	0	1		Postive	1	1	0		45		DS-TB	1	0	0	0
2	0	0	20	informal	New	1	0	0	0	0	Clinical	2	0	1								No	0	1	No	0	1	No	0	1	No	0	1	No	0	1				3			41	54	DS-TB	1	0	0	0
1	0	0	39	informal	New	1	0	0	0	0	Bacteriological	1	1	0								Yes	1	0	No	0	1	No	0	1	No	0	1	No	0	1		Negative	0	2	1		47	47	DS-TB	1	0	0	0
2	0	1	57	informal	Relapse	0	1	0	0	0					Other	0	0	0	0	0	1	No	0	1	No	0	1	No	0	1	No	0	1	No	0	1		Postive	1	1	0		53		DS-TB	1	0	0	0
1	0	0	19	informal	New	1	0	0	0	0	Bacteriological	1	1	0	X-pert	1	0	0	0	0	0	Yes	1	0	No	0	1	No	0	1	No	0	1	No	0	1		Negative	0	2	1		55		DS-TB	1	0	0	0
2	0	0	33	informal	New	1	0	0	0	0	Clinical	2	0	1								Yes	1	0	No	0	1	No	0	1	No	0	1	No	0	1		Postive	1	1	0		38	38	DS-TB	1	0	0	0
1	0	0	53	informal	New	1	0	0	0	0	Clinical	2	0	1								Yes	1	0	No	0	1	No	0	1	No	0	1	No	0	1		Negative	0	2	1		58	56	DS-TB	1	0	0	0
1	0	0	33	informal	New	1	0	0	0	0	Bacteriological	1	1	0	LAM	0	0	0	1	0	0	Yes	1	0	No	0	1	No	0	1	Yes	1	0	No	0	1		Negative	0	2	1		48		DS-TB	1	0	0	0
1	1	0	49	informal	New	1	0	0	0	0	Clinical	2	0	1								Yes	1	0	No	0	1	No	0	1	No	0	1	No	0	1		Postive	1	1	0		46		DS-TB	1	0	0	0
1	0	0	47	formal	New	1	0	0	0	0	Clinical	2	0	1								Yes	1	0	No	0	1	No	0	1	No	0	1	No	0	1		Postive	1	1	0		55	60	DS-TB	1	0	0	0
1	0	0	23	informal	New	1	0	0	0	0	Bacteriological	1	1	0	X-pert	1	0	0	0	0	0	Yes	1	0	No	0	1	No	0	1	No	0	1	No	0	1		Negative	0	2	1		51		DS-TB	1	0	0	0
1	0	0	46	informal	New	1	0	0	0	0	Clinical	2	0	1								Yes	1	0	No	0	1	No	0	1	No	0	1	No	0	1		Negative	0	2	1		44		DS-TB	1	0	0	0
1	0	0	35	informal	New	1	0	0	0	0	Bacteriological	1	1	0	X-pert	1	0	0	0	0	0	Yes	1	0	No	0	1	No	0	1	No	0	1	No	0	1		Negative	0	2	1		47		DS-TB	1	0	0	0
1	0	0	49	informal	Relapse	0	1	0	0	0	Clinical	2	0	1								No	0	1	No	0	1	No	0	1	No	0	1	No	0	1				3			61		DS-TB	1	0	0	0
2	0	0	26	informal	New	1	0	0	0	0	Clinical	2	0	1								Yes	1	0	No	0	1	No	0	1	No	0	1	No	0	1		Negative	0	2	1		46		DS-TB	1	0	0	0
1	0	0	23	formal	New	1	0	0	0	0	Bacteriological	1	1	0	X-pert	1	0	0	0	0	0	Yes	1	0	No	0	1	No	0	1	No	0	1	No	0	1		Negative	0	2	1		59		DS-TB	1	0	0	0
2	0	0	55	informal	Relapse	0	1	0	0	0	Clinical	2	0	1	LAM	0	0	0	1	0	0	No	0	1	No	0	1	No	0	1	Yes	1	0	No	0	1		Postive	1	1	0		42		DS-TB	1	0	0	0
1	0	0	51	informal	Relapse	0	1	0	0	0	Bacteriological	1	1	0	X-pert	1	0	0	0	0	0	Yes	1	0	No	0	1	No	0	1	Yes	1	0	No	0	1		Postive	1	1	0		50		DS-TB	1	0	0	0
2	0	0	52	informal	New	1	0	0	0	0	Bacteriological	1	1	0	LAM	0	0	0	1	0	0	Yes	1	0	No	0	1	No	0	1	Yes	1	0	No	0	1		Postive	1	1	0		60		DS-TB	1	0	0	0
1	0	0	27	informal	Relapse	0	1	0	0	0	Clinical	2	0	1								Yes	1	0	No	0	1	No	0	1	No	0	1	No	0	1				3			51		DS-TB	1	0	0	0
2	0	1	41	informal	New	1	0	0	0	0	Bacteriological	1	1	0	LAM	0	0	0	1	0	0	No	0	1	No	0	1	No	0	1	Yes	1	0	No	0	1		Postive	1	1	0		44		DS-TB	1	0	0	0
2	0	0	40	informal	New	1	0	0	0	0	Clinical	2	0	1								Yes	1	0	No	0	1	No	0	1	Yes	1	0	No	0	1				3			46		DS-TB	1	0	0	0
2	0	1	54	informal	New	1	0	0	0	0	Clinical	2	0	1								Yes	1	0							Yes	1	0	No	0	1		Postive	1	1	0		48		DS-TB	1	0	0	0
1	0	0	34	formal	New	1	0	0	0	0	Clinical	2	0	1								Yes	1	0	No	0	1	No	0	1	No	0	1	No	0	1		Postive	1	1	0		77	87	DS-TB	1	0	0	0
1	0	0	43	informal	New	1	0	0	0	0	Clinical	2	0	1								Yes	1	0	No	0	1	No	0	1	No	0	1	No	0	1				3			43	47	DS-TB	1	0	0	0
[truncated: 65 more columns]
